# Supplementary material for: The Intersection of Sexual Orientation, Substance Use, and Mental Health: Findings from Hints 5
Source: Healthcare (Basel). 2024 Oct 18;12(20):2083. doi: 10.3390/healthcare12202083 (PMC11507157; doi:10.3390/healthcare12202083)
Supplement: Supplementary file 1 [file healthcare-12-02083-s001.zip]

Archive with 1 entries (1 files):
- healthcare-3194869-supplementary.pdf
